# Supplementary material for: The Influence of the Genotype and Planting Density on the Structure and Composition of Root and Rhizosphere Microbial Communities in Maize
Source: Microorganisms. 2023 Sep 28;11(10):2443. doi: 10.3390/microorganisms11102443 (PMC10608840; doi:10.3390/microorganisms11102443)
Supplement: Supplementary file 1 [file microorganisms-11-02443-s001.zip]

Archive with 1 entries (1 files):
- microorganisms-2507171-supplementary.pdf
